# Supplementary material for: Nonlinear shear characteristics of frozen loess-concrete interface
Source: PLoS One. 2023 Aug 15;18(8):e0290025. doi: 10.1371/journal.pone.0290025 (PMC10426950; doi:10.1371/journal.pone.0290025)
Supplement: S1 Dataset — (XLS) [file pone.0290025.s002.xls]

## Sheet: Sheet1
Figure 3		Figure 5(a)								Figure 5(b)								Figure 5(c)								Figure 5(d)								Figure 6(a)								Figure 6(b)
X	Y	50		100		150		200		50		100		150		200		50		100		150		200		50		100		150		200		50		100		150		200		50		100		150		200
2	100	X	Y	X	Y	X	Y	X	Y	X	Y	X	Y	X	Y	X	Y	X	Y	X	Y	X	Y	X	Y	X	Y	X	Y	X	Y	X	Y	X	Y	X	Y	X	Y	X	Y	X	Y	X	Y	X	Y	X	Y
1	96.9355	0	0	0	0	0	0	0	0	0	0	0	0	0	0	0	0	0	0	0	0	0	0	0	0	0	0	0	0	0	0	0	0	0	0	0	0	0	0	0	0	0	0	0	0	0	0	0	0
0.9	96.3548	1.24381	13.3488	1.45279	21.431	1.15317	20.4925	0.94419	22.0568	0.82094	14.7153	0.961	20.1851	0.55161	20.1851	0.34691	18.4425	1.13643	13.9272	1.12245	17.4382	0.83136	16.0338	0.76383	18.3355	1.2862	7.34855	1.35188	10.2818	1.15485	14.517	0.94413	14.1491	1.45134	23.4547	1.23642	22.2519	1.05047	23.0538	0.84762	22.6529	0.83764	22.6007	0.66212	22.6007	0.37363	22.2077	0.23808	24.1729
0.8	95.7742	1.64666	18.6674	1.94629	31.6512	1.61897	33.5284	1.18338	32.9027	1.37255	23.0894	1.48675	32.5769	0.92437	31.1247	0.57746	31.996	1.64875	19.974	1.76053	28.5566	1.41355	27.6203	1.16437	27.3862	1.98677	12.5049	1.95393	18.0009	1.7569	21.7086	1.46408	23.8828	2.09853	35.7501	1.78218	35.7501	1.35233	36.151	0.99251	34.2132	1.19911	37.0128	1.03401	36.2267	0.58913	35.4406	0.39275	36.2267
0.7	95.1936	2.50273	31.0776	2.51532	41.6107	2.14268	44.6871	1.54343	47.8158	1.84658	32.5769	2.06421	42.3548	1.25619	43.2261	0.79509	42.0643	2.35669	30.1951	2.31477	37.8413	1.9119	37.8413	1.58121	37.8413	2.94732	20.9341	2.49031	26.8315	2.37811	33.65	1.90468	32.2451	2.70225	46.1076	2.31345	48.9141	1.79667	48.9141	1.30886	47.3104	1.75869	48.739	1.51018	47.9528	0.82721	47.5598	0.50745	48.739
0.6	94.4516	3.26563	43.4878	3.10197	53.3951	2.50273	56.8366	1.90348	57.0973	2.55117	44.6782	2.49946	53.0524	1.56432	52.4715	0.98686	53.5849	3.21599	39.4798	3.1601	47.5943	2.66175	55.5136	2.02368	48.7646	3.43444	27.202	3.013	30.8763	3.19088	46.5949	2.45747	41.8116	3.20454	59.2048	2.70225	60.4076	2.09853	59.6058	1.55277	60.8085	1.98635	60.0065	1.76912	61.1857	1.06529	61.9718	0.65169	61.9718
0.5	93.6774	3.89509	56.5237	3.64079	63.9282	3.01133	66.7439	2.33655	68.6211	3.06399	56.7796	2.9735	64.8633	2.0125	65.3958	1.30791	65.6862	3.80982	49.2328	3.58859	58.0494	3.13216	64.7984	2.45216	58.5176	4.13501	31.2468	3.50011	37.2985	3.76009	56.3286	2.89806	53.1509	3.83724	72.3689	3.23352	73.5717	2.53079	73.1707	1.86911	73.9726	2.31653	74.8117	2.03674	72.1258	1.3138	74.0255	0.82721	72.9119
0.4	92.3226	4.80906	65.8053	4.32816	75.4519	3.42929	77.9027	2.66639	81.9699	3.65438	67.4288	3.51217	74.6412	2.41112	78.9493	1.52553	75.2221	4.57365	56.8791	4.32447	67.8023	3.52106	73.6151	2.78517	66.632	4.81916	38.0396	4.20068	44.2766	4.46066	64.2895	3.38518	60.9112	4.56894	84.2633	3.73581	85.4661	2.93166	85.867	2.22893	85.4661	2.77185	88.1101	2.42949	84.9656	1.60402	85.3587	0.97319	86.5378
0.3	90.9677	5.46874	79.1541	4.86949	86.2978	3.89509	88.4878	3.07176	92.19	4.19306	77.4972	4.03792	86.7426	2.92394	90.1794	1.76902	85	5.22337	65.6957	4.83679	77.0871	3.89365	82.6658	3.14613	74.7464	5.5854	43.5355	4.72064	50.915	5.09555	75.2609	4.03649	71.4811	5.23062	97.4273	4.28157	97.4273	3.37841	97.0264	2.53079	100.167	3.17502	97.4124	2.8431	98.5915	1.8925	97.8054	1.16956	98.9846
0.2	88.6774	6.18632	88.4878	5.58708	97.1437	4.34326	98.708	3.48972	103.662	4.73174	87.3235	4.64124	95.6492	3.33333	101.409	2.03835	95.3588	5.90336	75.2146	5.37706	86.3719	4.26858	92.1847	3.45119	86.3719	6.3325	52.5514	5.45405	56.4109	5.94116	84.7939	4.5756	80.2114	6.02028	112.128	4.94325	111.727	3.79377	111.326	2.90268	112.529	3.65988	111.497	3.29841	110.711	2.27483	110.318	1.34508	111.497
0.1	84.8387	7.10029	101.524	6.32228	107.99	4.86949	113.621	3.9102	115.446	5.20577	98.844	5.15406	107.17	3.83323	111.236	2.35941	106.298	6.77663	87.0741	5.87541	94.9545	4.58762	101.235	3.7842	95.6567	6.93455	57.3372	6.17104	63.2037	6.44743	89.5772	5.24333	88.373	6.75441	122.085	5.47452	124.09	4.16808	124.424	3.32045	124.09	4.1569	121.585	3.75372	123.551	2.61718	124.337	1.57274	124.73
0.09	83.6774	8.05959	115.446	7.02476	115.759	5.58708	123.841	4.50944	126.031	5.85865	107.17	5.75738	116.996	4.23185	119.561	2.62874	115.834	7.16321	93.5891	6.26431	103.303	4.97419	110.286	4.18475	106.58	7.44082	63.5742	6.80593	69.8421	7.01665	96.1333	5.974	96.334	7.759	135.182	6.29317	135.182	4.82734	135.984	3.67786	137.588	4.57051	135.67	4.10477	136.456	3.00993	136.063	1.78997	136.063
0.08	83.2903	8.68905	118.575	7.72975	126.657	6.50105	136.564	5.06337	138.441	6.1797	115.544	6.26805	127.645	4.70588	130.211	3.03814	127.645	7.77334	100.533	6.70677	107.048	5.43295	120.039	4.44789	111.691	7.99361	67.9895	7.4244	77.0054	7.65154	101.519	6.38176	103.124	8.70804	135.583	7.21323	147.544	5.59044	147.945	4.16808	149.482	4.98411	141.107	4.44712	148.903	3.38183	147.724	2.0993	148.903
0.07	80.4193	9.57281	117.323	8.41964	133.175	7.32438	144.334	5.58708	148.036	6.60203	123.337	6.69252	136.261	5.05064	139.747	3.48632	138.585	8.47894	100.299	7.10732	109.116	5.77761	128.856	4.82282	124.213	8.62851	72.7754	8.31927	82.3161	8.38495	106.904	7.22737	108.309	9.79957	134.38	7.83144	161.443	6.26419	160.642	4.67037	163.047	5.49156	140.714	4.89027	160.956	3.81629	160.956	2.33739	160.629
0.06	77.5484	10.4263	117.323	9.10701	137.19	8.28368	157.995	6.32228	159.82	7.48761	120.433	7.20534	138.875	5.51174	149.234	3.80737	148.653	9.33825	99.831	7.88512	109.584	6.51349	127.217	5.15583	131.86	9.16488	76.4496	8.80912	86.1757	9.1813	108.476	7.6187	112.457	10.4178	133.177	8.72253	160.241	7.0128	174.942	5.15817	176.144	6.18322	141.107	5.53153	167.245	4.11519	174.255	2.59633	173.469
0.05	72.5484	11.3705	117.323	9.69115	135	9.06169	160.133	6.96433	170.406	8.1922	121.014	7.80651	136.842	5.89744	157.027	4.20599	158.48	10.1277	99.1287	8.75606	107.984	7.30293	127.217	5.59829	139.077	9.68757	80.6797	9.21414	88.9236	10.1911	107.305	8.27001	116.638	10.9635	133.578	9.45424	160.642	7.80246	179.352	5.73291	186.101	6.74106	138.749	6.25621	165.673	4.51837	185.915	2.92651	186.309
0.04	67.9355			10.4566	135	9.66093	157.995	7.74486	179.374	8.70502	118.69	8.26977	135.148	6.53738	157.608	4.64124	165.644	10.959	99.1287	9.57345	107.984	8.32758	126.788	6.09664	143.719	11.1845	79.5682	9.99681	89.1089	11.1681	106.503	9.13478	116.838			10.1594	159.439	8.90848	178.149	6.26419	200.401	7.2068	136.849	6.94786	165.28	4.96326	191.418	3.31927	199.607
0.03	61.2258			11.4738	135	10.4113	157.995	8.50776	177.236	9.60138	118.4	8.90972	134.567	7.11485	155.575	5.15406	167.677	11.8184	99.831	10.5864	107.984	9.45003	127.451	6.81855	142.783	11.9672	78.8271	10.5332	88.3988	11.9179	105.7	10.1254	115.868			10.8621	157.835	9.8865	178.149	6.91137	204.811			7.60998	163.315	5.44985	192.204	3.70159	204.651
0.02	51.6129					11.4889	158.621	9.18254	178.436			9.65309	135.971	7.70524	156.446	5.79401	167.386			11.653	107.048	10.6423	126.788	7.8432	142.549			11.4937	88.584			11.1517	115.066			11.2799	156.699	10.8621	177.347	7.71553	205.613					5.99727	191.418	4.21946	204.651
0.01	34.9355							9.96055	176.924					8.51325	155.575	6.48783	165.644					11.5692	126.554	8.81195	141.847							11.8522	115.467					11.5238	174.14	8.47863	205.613					6.54469	190.632	4.83987	203.865
0.009	32.6129							10.8292	177.862					9.29541	154.413	7.12777	164.24							9.72715	142.783															9.32625	205.613					7	189.846	5.30387	204.258
0.008	30.3226							11.6551	178.123							7.75695	166.224							10.5585	141.378															10.0869	204.811					7.5283	189.06	5.82175	205.044
0.007	27.0645															8.26977	166.224							11.4597	142.783															11.1205	203.207							6.34831	204.258
0.006	23.0323															9.01314	164.24																															6.76192	204.258
0.005	19.1935
			--
			--
			--
			--
			--
			--
			--
			--
			--
			--
			--
			--
			--
			--
			--
			--
			--
			--
			--
			--
			--
			--
			--
			--
			--
			--
			--
			--
			--
[truncated: 180 more columns]
